# Supplementary material for: Oxygen Deficiency Modulated La-Doped BaSnO3 Films Showing Improved Light Transmittance
Source: Materials (Basel). 2025 Apr 8;18(8):1696. doi: 10.3390/ma18081696 (PMC12028377; doi:10.3390/ma18081696)
Supplement: Supplementary file 1 [file materials-18-01696-s001.zip]

Archive with 1 entries (1 files):
- materials-3520262-supplementary.pdf
